# Supplementary material for: Tepotinib Inhibits Several Drug Efflux Transporters and Biotransformation Enzymes: The Role in Drug-Drug Interactions and Targeting Cytostatic Resistance In Vitro and Ex Vivo
Source: Int J Mol Sci. 2021 Nov 3;22(21):11936. doi: 10.3390/ijms222111936 (PMC8584989; doi:10.3390/ijms222111936)
Supplement: Supplementary file 1 [file ijms-22-11936-s001.zip]

Archive with 1 entries (1 files):
- ijms-1413281-supplementary.pdf
